# Supplementary material for: Vimentin is a potential prognostic factor for tongue squamous cell carcinoma among five epithelial–mesenchymal transition-related proteins
Source: PLoS One. 2017 Jun 1;12(6):e0178581. doi: 10.1371/journal.pone.0178581 (PMC5453552; doi:10.1371/journal.pone.0178581)
Supplement: S1 Table — (XLS) [file pone.0178581.s001.xls]

## Sheet: raw data
No.	cell differentiation	pathologic_stage	pathologic_T	pathologic_N	DSS	DSStime	RFS	RFStime	N_Snail_score	Snail_score	N_Twist_score	Twist_score	N_Ncad_score	Ncad_score	N_Ecad_score	Ecad_score	N_Vim_score	Vim_score
1	2	2	2	0	1	26.9333	1	5.63333	4	4	6	6	0	0	6	5	0	4
2	2	2	2	0	1	18.1333	1	3.46667	3	4	6	5	0	0	4	4	0	0
3	2	2	2	0	4	92.0333	0	92.0333	3	4	6	6	0	0	6	5	0	2
4	2	3	2	1	1	23	1	3.86667	2	4	6	5	4	1	6	3	0	2
5	2	1	1	0	2	63	0	63	2	3	6	1	3	0	3	2	0	3
6	2	3	2	1	1	45.0667	0	45.0667		4		3		0		4		1
7	2	2	2	0	4	84.8333	0	84.8333	4	4	5	5	0	0	5	6	0	0
8	2	2	2	0	4	93.5	0	93.5	2	5		5	0	0	7	2	0	2
9	2	2	2	0	1	22.1333	1	1.73333	3	5	2	1	0	0	2	4	0	3
10	2	3	3	0	4	83.6333	0	83.6333	4	5	3	5	4	0	5	5	0	0
11	2	2	2	0	1	11.8667	0	11.8667	0	3		5	0	0	6	6	0	0
12	3	2	2	0	1	16.5333	1	2.8	3	4	4	0	4	0	5	3	0	2
13	2	2	2	0	4	91.7667	0	91.7667	5	6	5	5	0	0	4	5	0	0
14	2	2	2	0	4	76.1333	0	76.1333	0	4	3	6	0	0	5	5	0	0
15	2	4	2	2	1	6.73333	1	4.3	0	1	7	7	4	0	4	5	0	2
16	2	3	3	0	1	64.5333	0	64.5333		3		6		0		5		1
17	2	2	2	0	1	58.6	1	1.96667	4	5	3	6	0	0	4	5	0	2
18	2	2	2	0	4	86.0667	1	3.53333	4	6	5	5	3	0	4	2	0	2
19	2	1	1	0	4	86.2333	0	86.2333		7		5		0		5		3
20	2	1	1	0	4	86.2	0	86.2		6		6		0		6		1
21	2	2	2	0	4	75.2333	1	31.7333		5		3		0		2		2
22	2	2	2	0	4	89.1667	1	4.43333	7	5	5	5	0	0	6	3	0	2
23	2	1	1	0	2	106.067	0	106.067		6		6		0		0		5
24	2	1	1	0	1	53.1667	1	28.4667	6	5	5	6	0	0	7	6	2	2
25	2	2	2	0	1	27.2333	1	3.56667		6		5		0		3		5
26	2	1	1	0	1	61.9667	1	6		3		6		0		3		3
27	2	1	1	0	1	16.8667	1	10.9	0	5	5	4	0	1	7	2	0	3
28	1	2	2	0	4	74.3333	0	74.3333	3	5	6	6	0	0	6	4	0	1
29	2	4	1	2	1	5.2	0	5.2	3	2	5	5	0	0	6	3		0
30	1	2	2	0	4	74	0	74	3	3	5	5	0	0	6	5	0	0
31	1	1	1	0	1	36.9667	0	36.9667		4	6	6	0	0		5	0	2
32	2	1	1	0	1	13.4	1	6.7	5	3		6	0	0	6	2	0	2
33	2	3	3	0	1	5.4	0	5.4	2	4	5	5	0	0	6	2	0	0
34	2	1	1	0	1	3.4	0	3.4	5	6	7	6	0	0	4	5	0	0
35	2	2	2	0	1	9.83333	1	4.56667		6		4		0		2		2
36	2	1	1	0	4	89.1667	0	89.1667	3	3	5	5	0	0	5	4	0	2
37	1	2	2	0	4	62.7333	0	62.7333	3	4	6	6	0	0	3	3	0	3
38	1	4	3	2	1	10.5	0	10.5	3	3	7	6	4	0	6	6	0	0
39	2	2	2	0	4	65.8667	0	65.8667	4	4	5	5	0	0	6	3	0	2
40	2	2	2	0	1	7.16667	1	4.23333	3	4	6	6	0	0	6	4	0	2
41	2	3	3	1	4	73.1667	0	73.1667		4		6		0	0	4		2
42	3	1	1	0	1	15.1333	1	7.63333		2	5	6		0	7	0		3
43	2	2	2	0	4	69.6	0	69.6	3	2	2	2	0	0	6	3	0	1
44	2	4	2	2	1	35.2333	1	33.6		2		5	0	0		5		0
45	2	1	1	0	4	64.2667	0	64.2667	3	4	5	5	4	0	6	4	0	0
46	2	1	1	0	4	86.7	0	86.7	2	2	5	2	0	0	4	2	0	0
47	2	1	1	0	4	98.8333	0	98.8333	5	4	5	5	0	0	7	3	0	2
48	2	4	2	2	1	17.0333	1	9.2		5		0		0		3		0
49	2	2	2	0	4	87.4	1	3.1	4	5	5	2	4	0	7	3	0	0
50	2	2	2	0	2	88.2667	1	2.96667	4	6	5	3	4	0	6	4	0	2
51	2	4	4	0	1	9.03333	0	9.03333	4	5	2	0	0	0	6	4	0	0
52	2	1	1	0	4	100.1	1	2.23333	4	4	5	5	0	0	5	4	2	2
53	2	2	2	0	4	89.4667	0	89.4667	4	5	5	5	0	0	6	4	0	2
54	2	3	1	1	1	55.6333	0	55.6333		4		7		0	6	3		3
55	2	1	1	0	4	84.7	0	84.7		7	6	7	0	0	7	4	2	3
56	2	4	2	2	1	16.3	0	16.3	7	6	7	7	0	2	5	3	2	3
57	2	2	2	0	4	90.1667	0	90.1667	5	4	5	5	0	0	5	4	0	0
58	2	3	3	0	4	83.6333	0	83.6333	3	5	6	6	4	0	5	3	0	0
59	2	2	2	0	1	58.6	0	58.6	4	5		7	0	0	4	6	0	4
60	3	3	2	1	1	9.4	0	9.4		7	5	5	0	3	5	0	0	6
61	2	2	2	0	4	38.7	0	38.7	5	5	5	6	0	0	7	2	0	2
62	2	3	2	1	1	17.9667	0	17.9667		4		6		0		4		2
63	2	1	1	0	4	64.0333	1	3.73333	2	4	6	6	0	0	5	4	0	2
64	3	1	1	0	2	46.8	1	6.63333	3	5	2	2	0	3	4	3	0	4
65	2	3	2	1	4	57.8667	0	57.8667	4	3	3	5	0	0	5	5	0	1
66	3	2	2	0	4	56.9333	0	56.9333	3	4	5	2	0	0	6	5	0	0
67	2	2	2	0	1	18.7	1	9.33333		3	2	4	3	0	5	5	0	0
68	2	4	2	2	1	6.86667	0	6.86667	3	4	2	3	0	0	7	4	0	3
69	1	3	3	0	4	52.4333	0	52.4333	6	5		2	0	0	6	4	0	2
70	2	4	3	2	1	14.3667	1	6.46667		3		0		2		4		2
71	2	2	2	0	1	14.4333	0	14.4333	2	6	2	1	0	0	5	3	0	3
72	2	1	1	0	1	20.3333	1	5	3	5	2	3	0	0	6	6	0	0
73	2	2	2	0	1	9.23333	1	6		3		5	0	2	7	5	0	0
74	2	1	1	0	1	24.5667	1	13.5333		2		3	0	0		4	0	0
75	2	1	1	0	4	47.4667	0	47.4667	2	2	5	3	0	0	5	2	0	1
76	2	2	2	0	4	44.4667	1	3.16667	4	5	0	3	0	0	4	4	0	2
77	2	3	2	1	1	7.53333	1	4.8	3	7	2	2	0	2	6	3	0	4
78	2	2	2	0	4	43.9	0	43.9	2	2	2	2	0	0	4	3	0	2
79	2	2	2	0	1	36.2333	1	21.3667	3	3	3	2	4	0	7	4	0	2
80	2	4	2	2	4	45.3333	1	4.7	3	4	2	2	4	0	7	3	0	0
81	2	1	1	0	4	45.4	0	45.4	4	4	2	0	0	0	5	5	0	0
82	3	4	4	0	1	18.8333	0	18.8333		5		5		0		3		2
83	2	1	1	0	4	21.9	1	3.2	3	4	5	5	0	0	6	6	0	3
84	3	4	4	2	4	48.8667	1	8.06667	3	6	6	0	0	0	4	3	0	4
85	2	4	2	2	1	12.9333	1	7.96667	4	4	5	6	0	0	4	4	0	3
86	2	2	2	0	4	67.3333	0	67.3333	3	4	5	2	0	0	5	4	0	3
87	2	1	1	0	4	59.5667	0	59.5667	4	5		5	0	0	7	4	0	0
88	2	2	2	0	4	57.9333	0	57.9333	6	6	3	2	0	0	4	3	0	4
89	2	4	4	2	4	24.7333	0	24.7333	3	5	4	6	4	0	4	4	0	1
90	2	1	1	0	4	59.4	0	59.4	3	3	2	7	0	0	4	4	0	0
91	3	2	2	0	1	11.3333	1	9.7	2	2	6	6	4	0	3	1	0	0
92	2	1	1	0	4	44.6	0	44.6	4	4	7	7	0	0	7	7	0	0
93	2	1	1	0	1	40.4333	1	18.8333		2		6		0		5		0
94	2	2	2	0	4	35.0667	1	19.7		5		5		0		5		2
95	3	1	1	0	4	39.8667	1	3.43333		5		5	0	4	6	6	0	2
96	1	2	2	0	4	60.2333	0	60.2333	2	2	5	6	0	0	5	7	0	0
97	1	1	1	0	4	54.5333	1	3.86667		4	5	5	0	0	6	5	2	2
98	2	2	2	0	1	23.2667	0	23.2667		3		5		0		5		2
99	2	4	4	2	1	7.96667	0	7.96667	2	2	5	5	0	0	5	4	0	2
100	2	4	3	2	1	10.0333	0	10.0333	4	5	2	0	0	0	4	2	0	3
101	2	1	1	0	4	29.4	0	29.4	3	2	5	5	0	0	6	5	0	0
102	2	1	1	0	4	30.4	0	30.4	2	6	5	5	0	0	5	4	0	2
103	2	2	2	0	4	32.5333	1	11.6667	5	7		5		0		7		3
104	2	4	4	2	1	7.56667	0	7.56667	5	5	5	5	0	0	7	4	0	4
105	2	1	1	0	4	33.1667	0	33.1667	5	4	5	6	3	0	6	6	0	2
106	2	1	1	0	4	30.8667	0	30.8667	4	2	5	5	0	0	7	5	0	0
107	2	2	2	0	4	27.6667	0	27.6667	4	4	4	5	4	0	5	4	0	2
108	2	2	2	0	1	17.1	1	6.46667	6	5	5	5	0	0	7	6	0	0
109	2	2	2	0	2	23.7667	0	23.7667	3	5	5	5	4	0	5	5	0	0
110	2	3	3	0	1	9.26667	0	9.26667	4	5	5	5	0	0	6	5	0	3
111	2	1	1	0	4	86.7	1	11.1333	6	3	2	5	0	0	5	7	0	1
112	2	3	2	1	4	21.2333	0	21.2333	3	5	6	6	0	0	7	6	0	2
113	1	1	1	0	4	23.0667	0	23.0667	3	6	5	5	0	0	7	5	0	2
114	2	2	2	0	4	21.5667	0	21.5667		5	5	6	0	0	6	5	0	0
115	2	4	4	0	4	27.6667	1	6.06667	4	5	7	6	0	0	6	5	0	2
116	2	2	2	0	1	13.4667	0	13.4667		2		7		0		3		0
117	2	3	2	1	4	23.1	0	23.1		3		5		0		6		0
118	2	3	3	1	1	7.86667	1	1.83333	2	2	6	6	0	1	4	1	0	1
119	2	2	2	0	4	109.833	0	109.833	3	2	3	5	0	0	4	3	0	2
120	2	3	3	0	1	12.6333	1	7.03333	4	3	5	6	0	0	5	3	0	0
121	2	1	1	0	4	107.367	0	107.367		0	5	6	0	2	5	4	0	0
122	2	2	2	0	2	38.5	0	38.5	2	2	5	5	0	0	5	5	0	0
123	2	4	4	2	1	71.3333	0	71.3333	2	2	6	6	0	0	6	5	0	2
124	1	2	2	0	1	45.6	0	45.6		5	5	5	4	0	6	3	0	0
125	2	1	1	0	4	103.4	0	103.4		6	6	6	0	3	7	5	0	0
126	2	1	1	0	4	92.5333	0	92.5333		3	6	5	0	0	6	4	0	0
127	2	1	1	0	2	84.5333	0	84.5333		3	6	5	0	0	5	4	0	0
128	3	3	2	1	1	3.5	0	3.5	2	2	6	5	0	1	5	0	0	4
129	2	2	2	0	4	95.5	0	95.5	6	5	5	5	4	0	2	5	0	0
130	2	1	1	0	4	92.7333	0	92.7333	4	4	3	5	0	0	5	5	0	1
131	2	1	1	0	1	17.4	1	9.96667		3	13	2		0	5	4	0	0
132	2	2	2	0	4	86.2667	0	86.2667	3	2		5		0		5		2
133	2	3	1	1	1	7.9	1	5.86667	2	5	5	5	0	0	6	3	0	2
134	1	1	1	0	4	79.8667	0	79.8667		5		2	1	0	5	4		0
135	2	2	2	0	4	76.7667	0	76.7667	3	4	5	5	0	0	6	4	0	3
136	2	1	1	0	2	39.1	0	39.1	2	3	5	5	0	0	5	5	0	0
137	2	1	1	0	4	73.7333	0	73.7333	4	5	5	5	0	0	5	4	0	1
138	2	2	2	0	1	12	1	4.26667		4	2	0	0	0	5	1	0	4
139	2	1	1	0	1	3.76667	0	3.76667	5	3	3	2	0	0	6	4	0	2
140	2	3	3	0	1	11.5	1	3.63333	4	7	3	0	2	0	4	3	0	3
141	1	2	2	0	4	68.9333	0	68.9333	4	2	13	5	0	0	4	5	0	1
142	2	1	1	0	4	68.9667	0	68.9667	2	5	2	0	0	0	3	3	0	2
143	2	4	3	2	1	13.7667	1	1.56667	4	5	5	5	4	0	5	5	0	3
144	2	3	3	0	4	63.2333	0	63.2333		4	5	5	0	0	6	6	3	3
145	3	3	1	1	1	18.1333	0	18.1333	3	5	5	1	4	3	5	0	0	7
146	1	2	2	0	4	56.9	0	56.9	4	6	2	3	0	0	6	5	0	0
147	3	4	4	2	1	1.6	1	1.2	3	6	3	6	4	0	4	2	0	0
148	2	1	1	0	2	41.1667	0	41.1667	3	4		4	0	0	5	3	0	0
149	1	1	1	0	4	52.3	0	52.3	4	4	6	5	0	0	5	3	3	3
150	2	1	1	0	4	51.3333	0	51.3333		0	5	5	0	0	5	5	0	3
151	2	1	1	0	4	48.2	0	48.2		4	5	4	0	0	4	2	0	1
152	3	4	2	2	4	46.8	0	46.8	4	6	6	6	0	0	5	2	0	4
153	2	2	2	0	4	45.7667	1	3.33333	5	5	3	5	0	0	4	4	0	0
154	2	1	1	0	2	236.3	0	236.3	4	5	5	6	0	0	5	5	3	2
155	2	3	3	1	2	124.933	1	3.4	3	3	6	6	4	0	7	5	0	0
156	2	2	2	0	1	166.533	1	16.7	2	6	6	6	4	0	6	4	0	2
157	1	1	1	0	4	206.367	0	206.367	4	3	6	6	4	0	4	3	0	1
158	1	2	2	0	2	194.833	1	6.73333	3	2	5	6	4	0	5	4	0	1
159	2	2	2	0	1	16.4	1	8.03333		5		5		0		4		4
160	1	1	1	0	4	194.733	0	194.733	4	4	6	5	0	0	5	5	0	2
161	2	1	1	0	2	172.8	1	13.2	4	5	6	6	0	0	7	3	0	2
162	2	2	2	0	4	186.367	0	186.367		3		5		0		4		0
163	2	3	2	1	4	184.733	0	184.733	6	7	4	6	4	0	4	4	0	0
164	2	2	2	0	4	183.267	0	183.267		5		6		0		4		2
165	1	2	2	0	1	178.967	0	178.967		4		6		0		5		2
166	2	3	3	0	1	18.4667	1	4.73333		2		4		0		3	0	1
167	2	2	2	0	4	177.767	0	177.767	2	4	5	5	0	0	6	1	0	3
168	2	1	1	0	4	167.733	0	167.733	5	5	5	6	3	0	5	6	0	0
169	2	1	1	0	1	40.3667	1	8.46667	6	4	5	5	0	0	6	5	0	2
170	2	2	2	0	4	168.333	0	168.333		1		5	0	0		2		2
171	2	1	1	0	4	167.733	0	167.733		3		5		0		4		2
172	2	1	1	0	3	26.6	1	3.73333	5	1	5	5	0	3		2	0	2
173	3	2	2	0	1	74.8333	0	74.8333	5	5	6	6	0	0	5	4	0	1
174	2	1	1	0	1	4.2	0	4.2	4	6	5	5	0	0		3		4
175	2	1	1	0	4	157.967	0	157.967		4		6		0		5		3
176	2	2	2	0	1	70.5333	1	6.56667	3	6	6	6	0	0	6	4	0	3
177	2	1	1	0	4	153.767	0	153.767	3	2	6	6	0	0	6	5	0	1
178	2	2	2	0	4	154.767	1	18.4667	5	6	5	5	0	0	4	4	2	3
179	2	2	2	0	1	12	0	12	4	3	6	6	4	0	6	4	0	0
180	2	4	4	1	1	14.6	0	14.6	3	5		6		0	4	3	0	0
181	2	1	1	0	1	16.3667	1	7.73333	4	4	6	6	0	0	7	5	0	0
182	2	2	2	0	1	18.4667	1	2.06667	2	4	5	6	0	0	6	4	0	3
183	2	2	2	0	1	102.967	1	6.46667	4	5	4	5	0	0	6	2	0	2
184	2	1	1	0	4	148.467	0	148.467	4	5	6	6	0	0	4	5	0	3
185	1	2	2	0	4	145.167	0	145.167	2	3	5	5	0	0	5	5	0	0
186	2	1	1	0	4	148.6	0	148.6	2	3	6	6	0	0	6	5	0	0
187	2	2	2	0	4	146.1	1	4.33333	3	3	6	5	4	1	6	4	0	3
188	2	3	3	0	1	141.167	0	141.167	4	6	4	5	0	0	5	3	0	1
189	2	2	2	0	4	139.8	1	9.53333	5	3	5	6	0	0	5	3	0	2
190	2	2	2	0	2	52.7333	0	52.7333	3	2	5	5	4	0	4	2	0	0
191	1	3	3	1	4	138.767	0	138.767	4	3	6	6	4	0	5	5	0	1
192	2	2	2	0	4	223.7	1	7.66667	3	3	5	6	4	0	6	3	0	1
193	2	2	2	0	2	70.1667	0	70.1667		2	5	6	0	0	6	4		3
194	2	2	2	0	2	59.8667	1	7.5		5		6		0		5		1
195	2	3	2	1	1	10.2667	1	9.6	3	5	5	6	4	0	6	3	0	4
196	2	3	3	0	4	133.5	0	133.5	0	3	5	6	0	0	6	4	0	1
197	3	2	2	0	1	19.1	1	9.16667	2	0	6	5	3	0	4	2	0	3
198	2	2	2	0	4	126	1	2.4	2	2	5	4	4	0	7	3	0	2
199	2	3	3	0	4	130.533	0	130.533	3	5	7	6	0	0	6	2	0	2
200	2	4	4	0	1	60.3333	0	60.3333	4	4	5	6	0	4	3	3	0	0
201	2	2	2	0	1	38.1	1	24.0667	2	3	5	5	0	0	6	3	2	3
202	2	1	1	0	4	128.867	0	128.867	0	1	5	6	0	0	6	3	0	3
203	2	3	3	0	1	85.9333	1	23.5	2	2	5	6	0	0	6	6	0	0
204	2	2	2	0	1	8.1	1	5.46667	4	4	5	5	0	0	5	5	0	0
205	2	2	2	0	4	126.1	0	126.1	4	4	5	5	0	0	4	5	0	3
206	1	2	2	0	1	16.0333	1	8.76667	3	2	5	6	3	1	5	4	0	3
207	2	4	4	2	1	20.5	1	6.3		2		6		0		3		0
208	3	4	4	2	1	9.1	0	9.1	4	6	5	5	4	0	5	3	0	4
209	2	2	2	0	4	113.867	0	113.867	3	6	5	6	3	0	5	4	0	0
210	2	2	2	0	1	12.9667	1	4.83333	3	2	6	5	0	0	6	0	0	5
211	2	2	2	0	1	10.0667	1	2.66667	3	0	5	6	0	0	6	5	0	3
212	2	2	2	0	4	110.967	0	110.967	2	2	6	7	0	0	6	4	0	1
213	2	2	2	0	1	66.4	0	66.4	6	6	2	6	0	0	4	3	0	4
214	2	3	3	0	1	3.06667	1	1.6		5		6	0	0		4		0
215	2	3	3	1	1	28.7	1	5.9	4	4	5	6	0	0	6	4	0	0
216	2	2	2	0	1	20.4	0	20.4	2	2	6	6	4	0	4	4	0	0
217	2	3	2	1	1	98.6667	0	98.6667	2	5	5	6	4	0	6	2	0	4
218	2	3	3	1	1	28.4333	1	1.73333	4	7	5	5	0	0	5	4	0	2
219	2	3	3	0	1	18.3	1	2.6	4	6	6	5	0	0	5	4	0	2
220	3	3	3	1	1	2.8	1	1.53333		5	5	6	4	4	5	0	0	3
221	2	3	3	0	4	112.633	0	112.633	2	2	5	5	4	0	5	4	0	0
222	2	3	3	0	2	22.2	0	22.2	5	5		6	0	2	6	4	0	3
223	2	3	3	0	2	98.4333	0	98.4333	4	6	4	5	3	0	3	1	0	2
224	1	3	3	0	4	73.6667	0	73.6667	4	6	5	6	4	0	5	5	0	2
225	1	3	3	0	4	62.3	0	62.3	6	6	6	6	0	0	5	5	0	2
226	2	2	2	0	1	6.8	1	2.43333	5	4	6	6	0	0	5	4	0	3
227	2	2	2	0	4	115.867	0	115.867	4	3	6	6	3	0	5	5	0	2
228	1	1	1	0	4	235.667	0	235.667		4		0		0		2		1
229	1	4	4	2	4	172.133	0	172.133		4		5		0		4		0
230	2	4	2	2	1	95.6333	0	95.6333		6		6		0		2		2
231	2	1	1	0	1	144.3	0	144.3	4	0	2	2	0	0	6	5	2	0
232	1	1	1	0	4	138.933	1	7.33333		2	3	2	0	0	5	4	0	0
233	2	2	2	0	1	64.1	1	8.9	2	0	3	2	0	0	5	3	0	3
234	2	1	1	0	4	49.2667	0	49.2667		5	3	3	0	0	5	2	0	2
235	2	3	3	0	1	29.8	1	13.0667	3	4	2	5	0	0	5	4	0	0
236	2	4	4	2	4	107.967	0	107.967	3	0	5	5	0	0	5	4	0	2
237	2	3	3	0	1	21.9667	1	8.5	3	5	5	5	0	0	6	2	0	4
238	2	3	3	0	1	5.56667	0	5.56667	4	5	5	6	0	0	5	3	0	2
239	2	4	4	2	1	6.66667	1	2.96667	5	1	5	5	0	0	6	4	0	1
240	2	4	2	2	1	17.9667	1	3.03333	3	4	5	5	0	0	6	3	0	1
241	2	4	2	2	1	15.5	1	8.33333	4	6	3	6	0	0	6	2	0	4
242	2	4	3	2	2	15.5333	1	1.76667	5	4	5	6	0	0	4	3	0	3
243	2	2	2	0	4	105.5	0	105.5	4	3	6	6	0	0	5	3	0	0
244	2	1	1	0	4	90.2	0	90.2	3	4	5	5	0	0	6	4	0	0
245	2	4	4	1	1	21.8	0	21.8		4		3		0		3		0
246	2	2	2	0	1	17.3	1	2.66667	3	6	6	6	0	0	5	3	0	3
247	2	1	1	0	2	17	1	4.16667	6	5	6	6	0	0	5	4	0	3
248	2	2	2	0	1	20.7667	0	20.7667	4	5	6	7	0	0	5	3	0	1
